# Supplementary material for: Glucagon-like peptide-1 analogues: a new way to quit smoking? (SKIP)—a structured summary of a study protocol for a randomized controlled study
Source: Trials. 2023 Apr 20;24:284. doi: 10.1186/s13063-023-07164-9 (PMC10120253; doi:10.1186/s13063-023-07164-9)
Supplement: Supplementary file 6 — Additional file 6. Informed consent form (energy), informed consent form (fMRI), informed consent form (main study). [file 13063_2023_7164_MOESM6_ESM.zip]

Archive with 3 entries (3 files):
- Appendix 06 Informed Consent Form (Energy)R1.pdf
- Appendix 06 Informed Consent Form (fMRI)R1.pdf
- Appendix 06 Informed Consent Form (main study)R1.pdf
